# Supplementary material for: Extreme exercise in males is linked to mTOR signalling and onset of amyotrophic lateral sclerosis
Source: Brain. 2025 Jun 18;148(10):3652–64. doi: 10.1093/brain/awaf235 (PMC12493055; doi:10.1093/brain/awaf235)
Supplement: awaf235_Supplementary_Data [file awaf235_supplementary_data.xlsx]

## Sheet: Supplementary table legends
Supplementary Table 1. Cox regressions for Leisure PAEE between the age of 20 and 39 years, against age of ALS symptom onset in ALS cases or age at sampling in controls.
Supplementary Table 2: Curated list of genes associated with ALS risk together with evidence for association
Supplementary Table 3: Genes associated with extreme exercise in females by rare variant gene burden testing for loss-of-function mutations and differentially expressed in ALS versus control cervical spinal cord 22. Rare variant analysis was performed in UKB comparing males who performed more than 6 hours of ‘strenuous exercise’ and/or more than 12 hours of ‘other exercise’ per week (n=2,133) to …

## Sheet: Supplementary Table 1
Supplementary Table 1. Cox regressions for Leisure PAEE between the age of 20 and 39 years, against age of ALS symptom onset in ALS cases or age at sampling in controls. ALS, amyotrophic lateral sclerosis; CI, confidence interval; HR, hazard ratio; n, number of participants included in analysis
Cohort	n	Univariate HR (95% CI)	p- value	Multivariate HR, (95% CI)	p- value
ALS cases	157	1.01 (1.004,1.016)	0.001 **	1.012 (1.005, 1.018)	0.001 **
Controls	316	1 (0.997, 1.004)	0.905	1 (0.996, 1.004)	0.987
ALS cases: males	93	1.01 (1.002, 1.017)	0.01 *	1.012 (1.004, 1.02)	0.003 **
Controls: males	170	0.999 (0.996, 1.003)	0.57	1.000 (0.996, 1.004)	0.852
ALS cases: females	58	1.012 (0.998, 1.027)	0.095	1.012 (0.993, 1.030	0.212
Controls: females	107	1.006 (0.995, 1.018)	0.282	1.009 (0.997, 1.021)	0.157

## Sheet: Supplementary Table 2
Supplementary Table 2: Curated list of genes associated with ALS risk together with evidence for association
Gene Symbol	ALSoD (gene discovery method) (doi: 10.1002/humu.22157)	Targeted exon capture and sequencing in sporadic amyotrophic lateral sclerosis. PLoS genetics (2014) doi: 10.1371/journal.pgen.1004704 The candidate genes were sorted into four categories: (1) known ALS disease genes (Known ALS) (2) genes potentially associated with ALS (Associated) (3) candidate genes from our previously published analysis of ALS trios (Trios) [15] (4) genes containing RNA Recog…	Manual review	References
SOD1	YES (Linkage Analysis)	YES (Known ALS genes)		10.1002/humu.22157; 10.1371/journal.pgen.1004704
ALS2	YES (Linkage Analysis)	YES (Known ALS genes)		10.1002/humu.22157; 10.1371/journal.pgen.1004704
APEX1	YES (GWAS)	YES (Associated)		10.1002/humu.22157; 10.1371/journal.pgen.1004704
HFE	YES (GWAS)	YES (Associated)		10.1002/humu.22157; 10.1371/journal.pgen.1004704
GRN	YES (GWAS)	YES (Associated)		10.1002/humu.22157; 10.1371/journal.pgen.1004704
PON1	YES (GWAS)	YES (Associated)		10.1002/humu.22157; 10.1371/journal.pgen.1004704
PON2	YES (GWAS)	YES (Associated)		10.1002/humu.22157; 10.1371/journal.pgen.1004704
SMN1	YES (GWAS)	YES (Associated)		10.1002/humu.22157; 10.1371/journal.pgen.1004704
SMN2	YES (GWAS)	YES (Associated)		10.1002/humu.22157; 10.1371/journal.pgen.1004704
ANG	YES (Candidate gene)	YES (Known ALS genes)		10.1002/humu.22157; 10.1371/journal.pgen.1004704
VEGFA	YES (GWAS)	YES (Associated)		10.1002/humu.22157; 10.1371/journal.pgen.1004704
VEGFB			YES	10.1038/ng1211; 10.1016/j.pharmthera.2013.10.009; 10.1155/2014/947513; 10.1038/88842
VEGFC			YES	10.1038/ng1211; 10.1016/j.pharmthera.2013.10.009; 10.1155/2014/947513; 10.1038/88842
SLC1A1			YES	10.18632/aging.101195
SLC1A2	YES (GWAS)	YES (Associated)		10.1002/humu.22157; 10.1371/journal.pgen.1004704
NEFH	YES (Candidate gene)	YES (Known ALS genes)		10.1002/humu.22157; 10.1371/journal.pgen.1004704
DCTN1	YES (Candidate gene)	YES (Known ALS genes)		10.1002/humu.22157; 10.1371/journal.pgen.1004704
NEFL			YES	10.1093/jnen/59.11.972; 10.1097/00005072-199405000-00002; 10.1046/j.1471-4159.2002.01045.x; 10.1007/s00401-019-02093-x
CNTF	YES (GWAS)	YES (Associated)		10.1002/humu.22157; 10.1371/journal.pgen.1004704
IFT74			YES	10.1016/j.neurobiolaging.2007.02.022; 10.1186/1471-2377-6-44
MAPT	YES (GWAS)	YES (Associated)		10.1002/humu.22157; 10.1371/journal.pgen.1004704
CHMP2B	YES (Linkage, Candidate gene)	YES (Known ALS genes)		10.1002/humu.22157; 10.1371/journal.pgen.1004704
NEFM			YES	10.1186/s13041-018-0386-3; 10.1007/s00401-019-02093-x
PRPH	YES (Unknown)	YES (RNA Recognition Motifs (RRMs))		10.1002/humu.22157; 10.1371/journal.pgen.1004704
SETX	YES (Linkage Analysis)	YES (Known ALS genes)		10.1002/humu.22157; 10.1371/journal.pgen.1004704
ASIC2			YES	10.1056/NEJMoa070174
ADAMTS20			YES	10.1056/NEJMoa070174
ALK			YES	10.1056/NEJMoa070174
AMPH			YES	10.1056/NEJMoa070174
TBC1D32			YES	10.1056/NEJMoa070174
CGNL1			YES	10.1056/NEJMoa070174
COL4A1			YES	10.1056/NEJMoa070174
DBF4B			YES	10.1056/NEJMoa070174
DGKB			YES	10.1056/NEJMoa070174
DGKD			YES	10.1056/NEJMoa070174
DHX38			YES	10.1056/NEJMoa070174
DSC3			YES	10.1056/NEJMoa070174
EIF5A			YES	10.1056/NEJMoa070174; 10.1371/journal.pone.0198874; 10.15252/embj.201490493
EPHB3			YES	10.1056/NEJMoa070174
FARS2			YES	10.1056/NEJMoa070174
FBXO15			YES	10.1056/NEJMoa070174
FGGY	YES (GWAS)	YES (Associated)		10.1002/humu.22157; 10.1371/journal.pgen.1004704
FOXA2			YES	10.1056/NEJMoa070174
RAP1GAP2			YES	10.1056/NEJMoa070174
GNG7			YES	10.1056/NEJMoa070174
GPR26			YES	10.1056/NEJMoa070174
GYPC			YES	10.1056/NEJMoa070174
IL18RAP			YES	10.1056/NEJMoa070174
IL2RB			YES	10.1056/NEJMoa070174
IQGAP2			YES	10.1056/NEJMoa070174
ATP23			YES	10.1056/NEJMoa070174
MAGI2			YES	10.1056/NEJMoa070174
MBTPS1			YES	10.1056/NEJMoa070174
NELL1			YES	10.1056/NEJMoa070174
NFIA			YES	10.1056/NEJMoa070174
NOX4			YES	10.1056/NEJMoa070174
PARP8			YES	10.1056/NEJMoa070174
PCF11			YES	10.1056/NEJMoa070174
PCSK5			YES	10.1056/NEJMoa070174
PFN2		YES (Associated)	YES	10.1371/journal.pgen.1004704; 10.1056/NEJMoa070174
PLXDC2			YES	10.1056/NEJMoa070174
PRDM1			YES	10.1056/NEJMoa070174
BBS9			YES	10.1056/NEJMoa070174
PTPRT			YES	10.1056/NEJMoa070174
SLCO3A1			YES	10.1056/NEJMoa070174
SOX21			YES	10.1056/NEJMoa070174
TACR2			YES	10.1056/NEJMoa070174
TIAM2			YES	10.1056/NEJMoa070174
TMCC2			YES	10.1056/NEJMoa070174
TUFT1			YES	10.1056/NEJMoa070174
WNT9A			YES	10.1056/NEJMoa070174
IKZF2			YES	10.1056/NEJMoa070174
KIFAP3	YES (GWAS)	YES (Associated)		10.1002/humu.22157; 10.1371/journal.pgen.1004704
VAPB	YES (Candidate gene)	YES (Known ALS genes)		10.1002/humu.22157; 10.1371/journal.pgen.1004704
ELP3	YES (Microsatellite, GWAS)	YES (Associated)		10.1002/humu.22157; 10.1371/journal.pgen.1004704
FIG4	YES (Candidate gene)	YES (Known ALS genes)		10.1002/humu.22157; 10.1371/journal.pgen.1004704
GRIA2			YES	10.1016/j.neurobiolaging.2010.03.007; 10.1523/JNEUROSCI.2084-06.2006; 10.1038/427801a; 10.1002/1531-8249(199912)46:6<806::aid-ana2>3.0.co; 2-s
GEMIN2			YES	10.1016/j.nbd.2009.03.005; 10.1371/journal.pone.0104614
ITPR2	YES (GWAS)	YES (Associated)		10.1002/humu.22157; 10.1371/journal.pgen.1004704
DPP6	YES (GWAS)	YES (Associated)		10.1002/humu.22157; 10.1371/journal.pgen.1004704
UPF2			YES	10.1093/hmg/ddm361
FBXO8			YES	10.1093/hmg/ddm361
ARSG			YES	10.1093/hmg/ddm361
PDE4B			YES	10.1093/hmg/ddm361
TCEA1			YES	10.1093/hmg/ddm361
RNF14			YES	10.1093/hmg/ddm361
RBFOX1			YES	10.1093/hmg/ddm361
FOXF2			YES	10.1093/hmg/ddm361
RNF6			YES	10.1093/hmg/ddm361
ZFP64	YES (GWAS)	YES (Associated)		10.1002/humu.22157; 10.1371/journal.pgen.1004704
SUSD1	YES (GWAS)	YES (Associated)		10.1002/humu.22157; 10.1371/journal.pgen.1004704
FHDC1			YES	10.1016/S1474-4422(07)70037-6
SLC25A26			YES	10.1016/S1474-4422(07)70037-6
SHROOM3			YES	10.1016/S1474-4422(07)70037-6
CDH13	YES (GWAS)	YES (Associated)		10.1002/humu.22157; 10.1371/journal.pgen.1004704
DAB1			YES	10.1016/S1474-4422(07)70037-6
GRK3			YES	10.1016/S1474-4422(07)70037-6
SETD7			YES	10.1016/S1474-4422(07)70037-6
FAM19A5			YES	10.1016/S1474-4422(07)70037-6
ADARB1			YES	10.1016/j.jocn.2015.12.039; 10.1371/journal.pone.0043469; 10.1002/emmm.201302935
CHGA			YES	10.1371/journal.pone.0044401; 10.1016/j.regpep.2008.07.009; 10.1111/j.1471-4159.2010.06979.x
CHGB	YES (Candidate gene)			10.1002/humu.22157
ATXN2	YES (Candidate gene)	YES (Known ALS genes)		10.1002/humu.22157; 10.1371/journal.pgen.1004704
OPTN	YES (Homozygosity mapping)	YES (Known ALS genes)		10.1002/humu.22157; 10.1371/journal.pgen.1004704
APOE	YES (GWAS)	YES (Associated)		10.1002/humu.22157; 10.1371/journal.pgen.1004704
SLC11A2			YES	10.1016/j.jns.2010.12.018
ALAD	YES (GWAS)	YES (Associated)		10.1002/humu.22157; 10.1371/journal.pgen.1004704
C7orf57			YES	10.1093/hmg/ddp059
CST3	YES (GWAS)	YES (Associated)		10.1002/humu.22157; 10.1371/journal.pgen.1004704
DHFR			YES	10.3109/17482968.2010.536985
EPO			YES	10.1016/j.neulet.2007.02.002; 10.1016/j.expneurol.2006.11.002; 10.1016/j.neurobiolaging.2007.08.008
F7			YES	10.1186/1471-2105-9-254
FMO1			YES	10.1080/17482960600864413; 10.1046/j.1471-4159.2001.00231.x
ITGA2			YES	10.1186/1471-2105-9-254
LIPC	YES (GWAS)	YES (Associated)		10.1002/humu.22157; 10.1371/journal.pgen.1004704
MTHFR			YES	10.1186/1471-2105-9-254; 10.3109/17482968.2010.536985
NOS3			YES	10.1186/1471-2105-9-254
OGG1	YES (GWAS)	YES (Associated)		10.1002/humu.22157; 10.1371/journal.pgen.1004704
PON3	YES (GWAS)	YES (Associated)		10.1002/humu.22157; 10.1371/journal.pgen.1004704
PSEN1	YES (GWAS)	YES (Associated)		10.1002/humu.22157; 10.1371/journal.pgen.1004704
SOD2	YES (GWAS)	YES (Associated)		10.1002/humu.22157; 10.1371/journal.pgen.1004704
SUN3			YES	10.1093/hmg/ddp059
TMEM106B			YES	10.1007/s00401-010-0782-y
TXNRD1			YES	10.1016/j.freeradbiomed.2008.09.041
UNC13A	YES (GWAS)	YES (Associated)		10.1002/humu.22157; 10.1371/journal.pgen.1004704
XRCC1			YES	10.3109/17482960903220297
CRYM	YES (GWAS)	YES (Associated)		10.1002/humu.22157; 10.1371/journal.pgen.1004704
DAO	YES (Linkage, Candidate gene)	YES (Known ALS genes)		10.1002/humu.22157; 10.1371/journal.pgen.1004704
LUM	YES (GWAS)	YES (Associated)		10.1002/humu.22157; 10.1371/journal.pgen.1004704
VCP	YES (Candidate gene)	YES (Known ALS genes)		10.1002/humu.22157; 10.1371/journal.pgen.1004704
RNF19A	YES (GWAS)	YES (Associated)		10.1002/humu.22157; 10.1371/journal.pgen.1004704
KDR	YES (GWAS)	YES (Associated)		10.1002/humu.22157; 10.1371/journal.pgen.1004704
LIF	YES (GWAS)	YES (Associated)		10.1002/humu.22157; 10.1371/journal.pgen.1004704
SPAST	YES (Candidate gene)	YES (Associated)		10.1002/humu.22157; 10.1371/journal.pgen.1004704
C9orf72	YES (GWAS)	YES (Known ALS genes)		10.1002/humu.22157; 10.1371/journal.pgen.1004704
PFN1	YES (NGS)	YES (Known ALS genes)		10.1002/humu.22157; 10.1371/journal.pgen.1004704
HNRNPA1	YES (Linkage Analysis, NGS)	YES (RNA Recognition Motifs (RRMs))		10.1002/humu.22157; 10.1371/journal.pgen.1004704
HNRNPA2B1	YES (GWAS)	YES (RNA Recognition Motifs (RRMs))		10.1002/humu.22157; 10.1371/journal.pgen.1004704
SPG11	YES (Linkage Analysis)	YES (Associated)		10.1002/humu.22157; 10.1371/journal.pgen.1004704
SQSTM1	YES (Candidate gene)	YES (Associated)		10.1002/humu.22157; 10.1371/journal.pgen.1004704
TBK1	YES (Exome Sequencing)			10.1002/humu.22157
NEK1			YES	10.1038/ng.3626
CHCHD10	YES (NGS)			10.1002/humu.22157
SIGMAR1	YES (Candidate gene)	YES (Known ALS genes)		10.1002/humu.22157; 10.1371/journal.pgen.1004704
SS18L1	YES (Exome Sequencing)	YES (Trio)		10.1002/humu.22157; 10.1371/journal.pgen.1004704
MATR3	YES (NGS)			10.1002/humu.22157
TUBA4A	YES (NGS)			10.1002/humu.22157
GLE1	YES (Unknown)		YES	10.1002/humu.22157; 10.1038/nature14974
AGT	YES (GWAS)	YES (Associated)		10.1002/humu.22157; 10.1371/journal.pgen.1004704
B4GALT6	YES (GWAS)	YES (Associated)		10.1002/humu.22157; 10.1371/journal.pgen.1004704
BCL11B	YES (GWAS)	YES (Associated)		10.1002/humu.22157; 10.1371/journal.pgen.1004704
BCL6	YES (GWAS)	YES (Associated)		10.1002/humu.22157; 10.1371/journal.pgen.1004704
C1orf27	YES (GWAS)	YES (Associated)		10.1002/humu.22157; 10.1371/journal.pgen.1004704
CCS	YES (GWAS)	YES (Associated)		10.1002/humu.22157; 10.1371/journal.pgen.1004704
CDH22	YES (GWAS)	YES (Associated)		10.1002/humu.22157; 10.1371/journal.pgen.1004704
CNTN4	YES (GWAS)	YES (Associated)		10.1002/humu.22157; 10.1371/journal.pgen.1004704
CNTN6	YES (GWAS)	YES (Associated)		10.1002/humu.22157; 10.1371/journal.pgen.1004704
CRIM1	YES (GWAS)	YES (Associated)		10.1002/humu.22157; 10.1371/journal.pgen.1004704
CYP2D6	YES (GWAS)	YES (Associated)		10.1002/humu.22157; 10.1371/journal.pgen.1004704
DIAPH3	YES (GWAS)	YES (Associated)		10.1002/humu.22157; 10.1371/journal.pgen.1004704
DISC1	YES (GWAS)	YES (Associated)		10.1002/humu.22157; 10.1371/journal.pgen.1004704
DOC2B	YES (GWAS)	YES (Associated)		10.1002/humu.22157; 10.1371/journal.pgen.1004704
DYNC1H1	YES (GWAS)	YES (Associated)		10.1002/humu.22157; 10.1371/journal.pgen.1004704
EFEMP1	YES (GWAS)	YES (Associated)		10.1002/humu.22157; 10.1371/journal.pgen.1004704
FEZF2	YES (GWAS)	YES (Associated)		10.1002/humu.22157; 10.1371/journal.pgen.1004704
GARS	YES (GWAS)	YES (Associated)		10.1002/humu.22157; 10.1371/journal.pgen.1004704
GRB14	YES (GWAS)	YES (Associated)		10.1002/humu.22157; 10.1371/journal.pgen.1004704
HEXA	YES (GWAS)	YES (Associated)		10.1002/humu.22157; 10.1371/journal.pgen.1004704
LOX	YES (GWAS)	YES (Associated)		10.1002/humu.22157; 10.1371/journal.pgen.1004704
NAIP	YES (GWAS)	YES (Associated)		10.1002/humu.22157; 10.1371/journal.pgen.1004704
NETO1	YES (GWAS)	YES (Associated)		10.1002/humu.22157; 10.1371/journal.pgen.1004704
NT5C1A	YES (GWAS)	YES (Associated)		10.1002/humu.22157; 10.1371/journal.pgen.1004704
OMA1	YES (GWAS)	YES (Associated)		10.1002/humu.22157; 10.1371/journal.pgen.1004704
PCP4	YES (GWAS)	YES (Associated)		10.1002/humu.22157; 10.1371/journal.pgen.1004704
PFN3		YES (Associated)		10.1371/journal.pgen.1004704
PVR	YES (GWAS)	YES (Associated)		10.1002/humu.22157; 10.1371/journal.pgen.1004704
RAMP3	YES (GWAS)	YES (Associated)		10.1002/humu.22157; 10.1371/journal.pgen.1004704
SCN7A	YES (GWAS)	YES (Associated)		10.1002/humu.22157; 10.1371/journal.pgen.1004704
SELL	YES (GWAS)	YES (Associated)		10.1002/humu.22157; 10.1371/journal.pgen.1004704
SEMA6A	YES (GWAS)	YES (Associated)		10.1002/humu.22157; 10.1371/journal.pgen.1004704
SLC39A11	YES (GWAS)	YES (Associated)		10.1002/humu.22157; 10.1371/journal.pgen.1004704
SNCG	YES (GWAS)	YES (Associated)		10.1002/humu.22157; 10.1371/journal.pgen.1004704
SOX5	YES (GWAS)	YES (Associated)		10.1002/humu.22157; 10.1371/journal.pgen.1004704
SPG7	YES (GWAS)	YES (Associated)		10.1002/humu.22157; 10.1371/journal.pgen.1004704
SYT9	YES (GWAS)	YES (Associated)		10.1002/humu.22157; 10.1371/journal.pgen.1004704
UBQLN1		YES (Known ALS genes)		10.1371/journal.pgen.1004704
VDR	YES (GWAS)	YES (Associated)		10.1002/humu.22157; 10.1371/journal.pgen.1004704
VPS54	YES (GWAS)	YES (Associated)		10.1002/humu.22157; 10.1371/journal.pgen.1004704
ZNF512B	YES (GWAS)	YES (Associated)		10.1002/humu.22157; 10.1371/journal.pgen.1004704
ZNF746	YES (GWAS)	YES (Associated)		10.1002/humu.22157; 10.1371/journal.pgen.1004704
ERBB4	YES (Linkage Analysis, NGS)	YES (Associated)		10.1002/humu.22157; 10.1371/journal.pgen.1004704
AIM1L (CRYBG2)		YES (Trio)		10.1371/journal.pgen.1004704
CHRM1		YES (Trio)		10.1371/journal.pgen.1004704
CNOT1		YES (Trio)		10.1371/journal.pgen.1004704
CSNK1G3	YES (GWAS)	YES (Trio)		10.1002/humu.22157; 10.1371/journal.pgen.1004704
EHMT1		YES (Trio)		10.1371/journal.pgen.1004704
ELL		YES (Trio)		10.1371/journal.pgen.1004704
FAM151A		YES (Trio)		10.1371/journal.pgen.1004704
IZUMO1R		YES (Trio)		10.1371/journal.pgen.1004704
FOXA1		YES (Trio)		10.1371/journal.pgen.1004704
FOXK1		YES (Trio)		10.1371/journal.pgen.1004704
GPR132		YES (Trio)		10.1371/journal.pgen.1004704
HDAC10		YES (Trio)		10.1371/journal.pgen.1004704
HOXD8		YES (Trio)		10.1371/journal.pgen.1004704
HS3ST2		YES (Trio)		10.1371/journal.pgen.1004704
KIF13A		YES (Trio)		10.1371/journal.pgen.1004704
KRTAP21-2		YES (Trio)		10.1371/journal.pgen.1004704
KTI12		YES (Trio)		10.1371/journal.pgen.1004704
ADGRL3		YES (Trio)		10.1371/journal.pgen.1004704
NCKAP5		YES (Trio)		10.1371/journal.pgen.1004704
NTM		YES (Trio)		10.1371/journal.pgen.1004704
OR5B3		YES (Trio)		10.1371/journal.pgen.1004704
PLEKHO2		YES (Trio)		10.1371/journal.pgen.1004704
SRCAP		YES (Trio)		10.1371/journal.pgen.1004704
STARD13		YES (Trio)		10.1371/journal.pgen.1004704
TRPM4		YES (Trio)		10.1371/journal.pgen.1004704
UBQLN3		YES (Trio)		10.1371/journal.pgen.1004704
UTP6		YES (Trio)		10.1371/journal.pgen.1004704
VCL		YES (Trio)		10.1371/journal.pgen.1004704
WDR1		YES (Trio)		10.1371/journal.pgen.1004704
ZNF410		YES (Trio)		10.1371/journal.pgen.1004704
ZNF778		YES (Trio)		10.1371/journal.pgen.1004704
CELF4		YES (RNA Recognition Motifs (RRMs))		10.1371/journal.pgen.1004704
CSTF2T		YES (RNA Recognition Motifs (RRMs))		10.1371/journal.pgen.1004704
DAZAP1		YES (RNA Recognition Motifs (RRMs))		10.1371/journal.pgen.1004704
ELAVL1		YES (RNA Recognition Motifs (RRMs))		10.1371/journal.pgen.1004704
ELAVL2		YES (RNA Recognition Motifs (RRMs))		10.1371/journal.pgen.1004704
ELAVL3		YES (RNA Recognition Motifs (RRMs))		10.1371/journal.pgen.1004704
ELAVL4		YES (RNA Recognition Motifs (RRMs))		10.1371/journal.pgen.1004704
G3BP1		YES (RNA Recognition Motifs (RRMs))		10.1371/journal.pgen.1004704
G3BP2		YES (RNA Recognition Motifs (RRMs))		10.1371/journal.pgen.1004704
HNRNPA0		YES (RNA Recognition Motifs (RRMs))		10.1371/journal.pgen.1004704
HNRNPA1L2		YES (RNA Recognition Motifs (RRMs))		10.1371/journal.pgen.1004704
HNRNPA3		YES (RNA Recognition Motifs (RRMs))		10.1371/journal.pgen.1004704
HNRNPAB		YES (RNA Recognition Motifs (RRMs))		10.1371/journal.pgen.1004704
HNRNPD		YES (RNA Recognition Motifs (RRMs))		10.1371/journal.pgen.1004704
HNRNPH3		YES (RNA Recognition Motifs (RRMs))		10.1371/journal.pgen.1004704
MSI2		YES (RNA Recognition Motifs (RRMs))		10.1371/journal.pgen.1004704
PSPC1		YES (RNA Recognition Motifs (RRMs))		10.1371/journal.pgen.1004704
RBM14		YES (RNA Recognition Motifs (RRMs))		10.1371/journal.pgen.1004704
RBM33		YES (RNA Recognition Motifs (RRMs))		10.1371/journal.pgen.1004704
RBMS1	YES (GWAS)	YES (RNA Recognition Motifs (RRMs))		10.1002/humu.22157; 10.1371/journal.pgen.1004704
SFPQ		YES (RNA Recognition Motifs (RRMs))		10.1371/journal.pgen.1004704
SSB		YES (RNA Recognition Motifs (RRMs))		10.1371/journal.pgen.1004704
TIA1		YES (RNA Recognition Motifs (RRMs))		10.1371/journal.pgen.1004704
TIAL1		YES (Trio)		10.1371/journal.pgen.1004704
XPO1			YES	10.1038/nature14974; 10.1038/srep20877; 10.1038/emboj.2010.82; 10.1073/pnas.0912384106; 10.1261/rna.034769.112
RAN			YES	10.1038/nature14974; 10.1101/gad.1158803; 10.1126/science.1178705; 10.1261/rna.5167604
SRRT			YES	10.1038/nature14974; 10.1016/j.cell.2009.04.046; 10.1016/j.cell.2009.04.045; 10.1016/j.molcel.2011.12.020
NCBP2			YES	10.1038/nature14974; 10.1016/j.cell.2009.04.046; 10.1038/emboj.2010.82
NCBP1			YES	10.1038/nature14974; 10.1016/j.cell.2009.04.046; 10.1038/emboj.2010.82
RANGAP1			YES	10.1038/nature14973
TARDBP	YES (Linkage, Candidate gene)	YES (Known ALS genes)		10.1002/humu.22157; 10.1371/journal.pgen.1004704; 10.1038/nature03120
FUS	YES (Linkage, Candidate gene)	YES (Known ALS genes)		10.1002/humu.22157; 10.1371/journal.pgen.1004704; 10.1038/nature03120
HNRNPH1		YES (RNA Recognition Motifs (RRMs))		10.1371/journal.pgen.1004704; 10.1371/journal.pone.0019391; 10.1016/j.yexcr.2007.07.020
EWSR1	YES (GWAS)	YES (Known ALS genes)		10.1002/humu.22157; 10.1371/journal.pgen.1004704; 10.1038/nature03120
TAF15	YES (Candidate gene)	YES (Known ALS genes)		10.1002/humu.22157; 10.1371/journal.pgen.1004704; 10.1038/nature03120
WDR7	YES (Candidate gene)	YES (Associated)	YES	10.1016/j.ajhg.2020.07.004
GLT8D1	YES (Candidate gene)	YES (Associated)	YES	10.1016/j.celrep.2019.02.006
DNAJC7	YES (Candidate gene)	YES (Associated)	YES	10.1038/s41593-019-0530-0

## Sheet: Supplementary Table 3
Supplementary Table 3: Genes associated with extreme exercise in females by rare variant gene burden testing for loss-of-function mutations and differentially expressed in ALS versus control cervical spinal cord.
Gene	Genetic LOF association with extreme exercise		Gene expression in ALS versus control cervical spinal cord
	OR	FDR	FC	FDR
ADCY6	5.8787	0.00341064	0.834969	7.81e-05
ANKRD22	4.62946	0.0196575	3.15933	7.2e-05
ATF7	6.17264	0.046484	0.85896	0.195178
ATF7	6.17264	0.046484	0.905895	0.00932434
AZIN2	5.78684	0.00334976	0.657781	3.78e-05
BBS12	3.93998	0.0061347	1.2581	0.00172518
C2orf68	7.12227	0.00126451	0.911395	0.0027621
CACNA2D4	1.57695	0.0467139	1.44648	0.00102076
CCR10	15.4316	0.00220609	1.41036	0.000285
CD14	5.78685	0.00922294	2.08357	2.83e-05
CLIP1	0	0.0428208	1.14607	0.000215
CMKLR1	6.17264	0.00922294	1.62536	8.92e-06
CNNM2	8.81805	0.0110183	0.794312	8.61e-08
CYP2S1	5.14388	0.000367931	1.78524	2.26e-06
DGAT2	4.11508	0.0421181	0.685988	0.000456
DYRK1B	7.71581	0.00662377	0.837024	0.00545902
ENDOD1	3.21491	0.0228001	0.850399	0.00691601
ENKUR	4.02563	0.0350819	1.29291	0.00738045
EPHB2	6.85848	2.96678e-05	0.667486	1.17e-06
FNIP2	9.25896	0.00126451	1.41737	2.3e-07
GOLPH3	7.71579	0.00103572	1.13191	0.00549246
KCTD12	7.71579	0.0434561	1.40853	1.84e-05
KDELC2	2.5367	0.00922294	1.30984	0.000186
KDM4C	4.5387	0.00237543	0.904891	0.00201373
KIRREL3	6.17264	0.0487923	0.689646	8.28e-05
KITLG	4.40903	0.031641	1.3763	0.00706641
LAMTOR2	15.4316	0.000478528	1.19474	3.8e-05
LPAR6	3.08631	0.0416639	1.36084	0.00212402
LYSMD2	12.3453	0.00218015	1.29304	8.24e-05
MAP4K5	4.62948	0.0203806	0.884076	0.00711101
MSMO1	8.41722	0.00139763	0.61972	0.00334536
MYO7A	2.13667	0.0431336	1.38279	0.000986
NCKAP1L	4.9381	0.00908552	1.78722	4.35e-09
NUDT4	5.14835	0.00635454	1.73561	1.93e-06
PCDHA8	4.97793	0.00334976	0.776237	0.00926488
PLLP	12.3453	0.00199031	0.741768	0.00180464
PPP1R1A	7.71581	0.0446892	1.54985	1.26e-05
RAP1B	1.21847	0.0450316	1.2285	0.000906
RCAN1	1.79241	0.00922294	0.804928	2.82e-06
RELL1	10.2877	0.0061347	0.772581	0.000146
RFFL	15.4316	0.000916795	0.762707	2.74e-08
RPLP0	6.85846	0.0182808	1.25956	0.000166
SLC8B1	1.89927	0.0487329	1.17623	0.00168055
TLL2	2.33419	0.0228001	0.717121	0.00054
TMEM120B	2.48896	0.0452985	0.851578	0.00202017
TMEM14C	12.3453	0.000378629	1.3097	1.17e-06
TOPBP1	10.2877	0.00503433	1.11863	0.00299922
TPCN2	2.22215	0.0372131	1.31906	4.88e-05
TPK1	1.20864	0.00875082	1.37428	1.37e-06
TSPAN32	1.01065	0.0292541	1.60331	0.00588244
TTLL5	2.97802	0.00320382	0.742856	1.29e-08
USP5	6.17263	0.0494471	0.867484	0.00163223
YAP1	3.42924	0.0288338	1.22438	0.00657919
YBX3	5.6115	0.0199465	1.53621	0.00562777
